# Supplementary material for: Analysis of Forward Trunk Bending in Women with Chronic Low Back Pain Undergoing Functional Training
Source: J Clin Med. 2025 Jun 11;14(12):4156. doi: 10.3390/jcm14124156 (PMC12194704; doi:10.3390/jcm14124156)
Supplement: Supplementary file 1 [file jcm-14-04156-s001.zip]

Archive with 1 entries (1 files):
- jcm-3468974-supplementary.pdf
